# Supplementary material for: Glutathione in Skin Aging and Tissue Regeneration: A Systematic Review of Molecular Mechanisms, Redox Modulation, and Biomedical Implications
Source: Molecules. 2026 Mar 15;31(6):981. doi: 10.3390/molecules31060981 (PMC13029213; doi:10.3390/molecules31060981)
Supplement: Supplementary file 1 [file molecules-31-00981-s001.zip]

Archive with 3 entries (3 files):
- molecules-4169331 - PRISMA_2020_checklist.pdf
- molecules-4169331 - Table S1 Characteristics of Included Studies.pdf
- molecules-4169331 - Table S2 Risk of Bias.pdf
